# Supplementary material for: A Comparative Study of Pickled Salted Eggs by Positive and Negative Pressure-Ultrasonic Method
Source: Foods. 2023 Mar 31;12(7):1477. doi: 10.3390/foods12071477 (PMC10094396; doi:10.3390/foods12071477)
Supplement: Supplementary file 1 [file foods-12-01477-s001.zip]

Archive with 1 entries (1 files):
- foods-2238518-supplementary.pdf
